# Supplementary material for: A New Comparative Framework for Estimating Selection on Synonymous Substitutions
Source: Mol Biol Evol. 2025 Mar 25;42(4):msaf068. doi: 10.1093/molbev/msaf068 (PMC11979333; doi:10.1093/molbev/msaf068)
Supplement: msaf068_Supplementary_Data [file msaf068_supplementary_data.zip]

Archive with 4 entries (4 files):
- D12_codon_usage.xlsx
- Drosophila_genomes_aligned.txt
- GA_results_for_MG94_data.xlsx
- Verdonk_etal_2024_supplement.pdf
