# Supplementary material for: A New Comparative Framework for Estimating Selection on Synonymous Substitutions
Source: Mol Biol Evol. 2025 Mar 25;42(4):msaf068. doi: 10.1093/molbev/msaf068 (PMC11979333; doi:10.1093/molbev/msaf068)
Supplement: msaf068_Supplementary_Data [file msaf068_supplementary_data.zip › GA_results_for_MG94_data.xlsx]

## Sheet: GA_results_for_MG94_data
replicate_ID	GA_nullmodel_BIC	GA_selected_bestmodel	GA_bestmodel_BIC
15	1.37632e+06	{ {0, 0, 0, 0, 0, 0, 0, 0, 0, 0, 0, 0, 0, 0, 0, 0, 0, 0} }	1.37632e+06
17	1.3779e+06	{ {0, 1, 0, 1, 1, 0, 1, 0, 1, 0, 1, 0, 1, 0, 1, 1, 0, 1} }	1.3779e+06
20	1.37516e+06	{ {0, 0, 0, 0, 0, 0, 0, 0, 0, 0, 0, 0, 0, 0, 0, 0, 0, 0} }	1.37516e+06
16	1.37945e+06	{ {0, 0, 0, 0, 0, 0, 0, 0, 0, 0, 0, 0, 0, 0, 0, 0, 0, 0} }	1.37945e+06
4	1.37737e+06	{ {0, 0, 0, 0, 0, 0, 0, 0, 0, 0, 0, 0, 0, 0, 0, 0, 0, 0} }	1.37737e+06
3	1.37922e+06	{ {0, 0, 0, 0, 0, 0, 0, 0, 0, 0, 0, 0, 0, 0, 0, 0, 0, 0} }	1.37922e+06
23	1.3776e+06	{ {0, 0, 0, 0, 0, 0, 0, 0, 0, 0, 0, 0, 0, 0, 0, 0, 0, 0} }	1.3776e+06
1	1.3765e+06	{ {0, 0, 0, 0, 0, 0, 0, 0, 0, 0, 0, 0, 0, 0, 0, 0, 0, 0} }	1.3765e+06
7	1.37562e+06	{ {0, 0, 0, 0, 0, 0, 0, 0, 0, 0, 0, 0, 0, 0, 0, 0, 0, 0} }	1.37562e+06
8	1.38154e+06	{ {0, 0, 0, 0, 0, 0, 0, 0, 0, 0, 0, 0, 0, 0, 0, 0, 0, 0} }	1.38154e+06
9	1.37715e+06	{ {0, 0, 0, 0, 0, 0, 0, 0, 0, 0, 0, 0, 0, 0, 0, 0, 0, 0} }	1.37715e+06
2	1.37903e+06	{ {0, 0, 0, 0, 0, 0, 0, 0, 0, 0, 0, 0, 0, 0, 0, 0, 0, 0} }	1.37903e+06
25	1.3783e+06	{ {0, 0, 0, 0, 0, 0, 0, 0, 0, 0, 0, 0, 0, 0, 0, 0, 0, 0} }	1.3783e+06
11	1.37559e+06	{ {0, 0, 0, 0, 0, 0, 0, 0, 0, 0, 0, 0, 0, 0, 0, 0, 0, 0} }	1.37559e+06
18	1.37807e+06	{ {0, 0, 0, 0, 0, 1, 0, 0, 1, 1, 0, 0, 0, 0, 0, 0, 0, 1} }	1.37807e+06
14	1.37366e+06	{ {0, 0, 0, 0, 0, 0, 0, 0, 0, 0, 0, 0, 0, 0, 0, 0, 0, 0} }	1.37366e+06
12	1.37765e+06	{ {0, 0, 0, 0, 0, 0, 0, 0, 0, 0, 0, 0, 0, 0, 0, 0, 0, 0} }	1.37765e+06
22	1.37913e+06	{ {0, 0, 0, 0, 0, 0, 0, 0, 0, 0, 0, 0, 0, 0, 0, 0, 0, 0} }	1.37913e+06
13	1.37428e+06	{ {0, 0, 1, 1, 1, 0, 0, 1, 0, 0, 0, 0, 1, 0, 0, 1, 0, 1} }	1.37428e+06
21	1.37889e+06	{ {0, 0, 0, 0, 0, 0, 0, 0, 0, 0, 0, 0, 0, 0, 0, 0, 0, 0} }	1.37889e+06
5	1.37749e+06	{ {0, 0, 0, 0, 0, 0, 0, 0, 0, 0, 0, 0, 0, 0, 0, 0, 0, 0} }	1.37749e+06
19	1.37794e+06	{ {0, 0, 0, 0, 0, 0, 0, 0, 0, 0, 0, 0, 0, 0, 0, 0, 0, 0} }	1.37794e+06
24	1.37646e+06	{ {0, 0, 0, 0, 0, 0, 0, 0, 0, 0, 0, 0, 0, 0, 0, 0, 0, 0} }	1.37646e+06
6	1.37706e+06	{ {0, 0, 0, 0, 0, 0, 0, 0, 0, 0, 0, 0, 0, 0, 0, 0, 0, 0} }	1.37706e+06
10	1.37363e+06	{ {0, 0, 0, 0, 0, 0, 0, 0, 0, 0, 0, 0, 0, 0, 0, 0, 0, 0} }	1.37363e+06
